# Supplementary material for: Characterization of a novel AICARFT inhibitor which potently elevates ZMP and has anti-tumor activity in murine models
Source: Sci Rep. 2018 Oct 18;8:15458. doi: 10.1038/s41598-018-33453-4 (PMC6193938; doi:10.1038/s41598-018-33453-4)
Supplement: Supplementary file 2 — Supplemental Table 1 [file 41598_2018_33453_MOESM2_ESM.xlsx]

## Sheet: Supplemental Table S1
Enzyme	IC50 mM	Response	Reaction Time	Substrates	Conditions	Positive Control, IC50
ATIC	0.016 ± 0.011	IMP	1 h	ZMP, 10-formylTHF	25 μM ZMP (Sigma-Aldrich CAS 3031-94-5), 100 μM 10-formyl-tetrahydrofolate, 3 nM ATIC enzyme, 20 μM ammonium bicarbonate, and 5% DMSO reaction was carried out at RT in the presence of compound and stopped with 2 vol ACN. The mass spectrometer was operated in negative ion TurboIonSpray® multiple reaction monitoring mode with a source temperature of 750 °C. The precursor and fragment ions for each …	N-({4-[3-(2-AMINO-4-HYDROXY-7H-PYRROLO[2,3-D]PYRIMIDIN-5-YL)PROPYL]PHENYL}CARBONYL)-L-GLUTAMIC ACID , 9,200 nM
TS	>100	TMP	1 h	dUMP, 5,10-methylene-THF	20 mM ammonium bicarbonate pH 7.7, 100 uM dUMP, 75 mM 2-mercaptoethanol, 1 mM EDTA, 25 mM MgCl2, 6.5 mM formaldehyde, 30 uM 5,10-methylene-THF (Schircks #16-226), 2.58 nM TS enzyme and 1% DMSO reaction was carried out at RT in the presence of compoundand stopped with 2 vol ACN. Reactions were run at room temperature for 60 minutes and stopped with 2 volumes ACN. The mass spectrometer was operated…	pemetrexed, 580 nM
SHMT1	>100	Glycine derivatized with Marfey's reagent	50 m	Serine, THF	50mM Bis-Tris, 100uM Serine, 50uM THF (Schircks #16-208), 19nM SHMT1, 0.01% TX-100, pH 7.0 incubated in the presence of compounds at room temp. Bicarbonate and Marfey's reagent added to all wells and plates placed in 42°C water bath and analyzed by HPLC.	N-({4-[3-(2-AMINO-4-HYDROXY-7H-PYRROLO[2,3-D]PYRIMIDIN-5-YL)PROPYL]PHENYL}CARBONYL)-L-GLUTAMIC ACID , 10,100 nM
MTHFD1	>100	NADPH	30 m	NADP, 5,10-methylene-THF	50mM Tris HCl pH8.0, 5 uM NADP, 2 uM 5,10-methylene-THF, 1 nM MTHFD1, 0.005% Triton X-100 incubated in the presence of compounds at room temp. Coupled the reaction with NAD(P)H-Glo Detection System (Promega Cat# G9061 and G9062).	N-({4-[3-(2-AMINO-4-HYDROXY-7H-PYRROLO[2,3-D]PYRIMIDIN-5-YL)PROPYL]PHENYL}CARBONYL)-L-GLUTAMIC ACID , 5,600 nM
MTHFD2	>100	NADH	30 m	NAD, 5,10-methylene-THF	50mM Tris HCl pH8.0, 3mM HK2PO4, 1.8mM MgCl2, 50 uM NADP, 15 uM 5,10-methylene-THF, 1.5 nM MTHFD2,0.005% Triton X-100 incubated in the presence of compounds at room temp. Coupled the reaction with NAD(P)H-Glo Detection System.	N-({4-[3-(2-AMINO-4-HYDROXY-7H-PYRROLO[2,3-D]PYRIMIDIN-5-YL)PROPYL]PHENYL}CARBONYL)-L-GLUTAMIC ACID , 1,400 nM
MTHFD2L	>100	NADH	2 h	NAD, 5,10-methylene-THF	50mM Tris HCl pH8.0, 3mM HK2PO4, 1.8mM MgCl2, 50 uM NADP, 15 uM 5,10-methylene-THF, 1 nM MTHFD2L, 0.005% Triton X-100 incubated in the presence of compounds at room temp. Coupled the reaction with NAD(P)H-Glo Detection System.	N-({4-[3-(2-AMINO-4-HYDROXY-7H-PYRROLO[2,3-D]PYRIMIDIN-5-YL)PROPYL]PHENYL}CARBONYL)-L-GLUTAMIC ACID , 8,600 nM
