# Supplementary material for: Characterization of a novel AICARFT inhibitor which potently elevates ZMP and has anti-tumor activity in murine models
Source: Sci Rep. 2018 Oct 18;8:15458. doi: 10.1038/s41598-018-33453-4 (PMC6193938; doi:10.1038/s41598-018-33453-4)
Supplement: Supplementary file 3 — Supplemental Table 2 [file 41598_2018_33453_MOESM3_ESM.xlsx]

## Sheet: Kinase Selectivity
Table S2. Overall selectivity profile of LSN3213128 in protein kinase CEREP assays.
	LSN3213128; % Inhibition
Kinase	@ 0.2 uM	@ 2 uM	@ 20 uM
ABL	-13.8 (2.85, n=2)	-14.6 (0.339, n=2)	-0.270 (18.2, n=2)
AKT1	-1.76 (14.6, n=2)	5.52 (6.85, n=2)	-6.90 (4.95, n=2)
AKT3	-0.699 (0.815, n=2)	5.67 (1.20, n=2)	13.0 (2.17, n=2)
ALK	-16.7 (6.05, n=2)	7.47 (10.2, n=2)	31.8 (11.1, n=2)
ALK4	-10.5 (6.45, n=2)	10.4 (3.24, n=2)	55.0 (20.2, n=2)
AMPKA	-3.69 (26.6, n=2)	9.14 (16.7, n=2)	9.08 (3.34, n=2)
AURA	-4.11 (2.98, n=2)	1.86 (7.10, n=2)	4.28 (12.9, n=2)
AXL	-9.20 (0.141, n=2)	2.93 (1.86, n=2)	22.2 (13.3, n=2)
BRK	-32.5 (4.07, n=2)	-9.31 (0.713, n=2)	-3.20 (6.18, n=2)
CDK1	-4.14 (10.8, n=2)	4.50 (5.56, n=2)	5.99 (11.7, n=2)
CDK2	-10.2 (2.05, n=2)	-1.29 (0.819, n=2)	29.2 (22.1, n=2)
CDK4	-1.51 (1.27, n=2)	2.45 (3.68, n=2)	37.2 (17.0, n=2)
CDK7	-17.0 (1.64, n=2)	2.91 (6.18, n=2)	15.0 (17.9, n=2)
CHK1	-8.96 (10.6, n=2)	14.5 (7.13, n=2)	5.24 (6.92, n=2)
CHK2	-9.59 (1.88, n=2)	14.3 (16.3, n=2)	8.93 (6.96, n=2)
CK1e	-4.69 (3.25, n=2)	-1.12 (1.70, n=2)	7.65 (1.82, n=2)
CK2	-7.53 (7.51, n=2)	-0.227 (1.01, n=2)	1.58 (3.32, n=2)
DDR2	-16.5 (5.99, n=2)	-13.4 (8.74, n=2)	-3.10 (13.5, n=2)
DRAK1	4.41 (7.36, n=2)	13.9 (7.05, n=2)	20.3 (6.91, n=2)
DYRK2	-2.01 (0.268, n=2)	-0.829 (0.0767, n=2)	11.7 (6.57, n=2)
EGFR	-11.7 (7.65, n=2)	2.87 (3.49, n=2)	-0.460 (15.2, n=2)
EPHA3	-2.09 (1.63, n=2)	9.04 (3.02, n=2)	51.6 (29.6, n=2)
EPHA5	3.96 (14.0, n=2)	9.58 (0.388, n=2)	19.4 (20.5, n=2)
EPHB1	-10.2 (4.25, n=2)	11.7 (1.62, n=2)	57.1 (16.9, n=2)
EPHB2	-14.3 (26.5, n=2)	8.96 (2.42, n=2)	12.0 (12.1, n=2)
HER2	6.55 (3.01, n=2)	12.4 (7.66, n=2)	9.08 (6.46, n=2)
ERK1	-2.60 (7.86, n=2)	9.15 (1.18, n=2)	53.7 (12.4, n=2)
ERK2	-4.25 (2.95, n=2)	11.1 (6.76, n=2)	60.3 (2.86, n=2)
FAK	-12.7 (3.77, n=2)	-4.84 (4.00, n=2)	40.1 (9.77, n=2)
FER	3.36 (2.47, n=2)	18.0 (0.265, n=2)	11.1 (2.43, n=2)
FGFR1	-9.30 (12.8, n=2)	0.634 (3.77, n=2)	10.3 (13.2, n=2)
FGFR3	3.62 (16.2, n=2)	13.2 (0.357, n=2)	47.0 (12.6, n=2)
FGFR4	0.737 (7.44, n=2)	13.2 (1.49, n=2)	8.82 (15.3, n=2)
FGR	-8.47 (1.00, n=2)	3.62 (4.10, n=2)	42.3 (10.1, n=2)
FLT1	-9.26 (4.92, n=2)	4.29 (6.85, n=2)	33.8 (3.33, n=2)
FLT3	-12.1 (0.289, n=2)	10.7 (16.6, n=2)	53.2 (7.80, n=2)
FLT4	-9.28 (15.2, n=2)	6.53 (7.46, n=2)	70.5 (8.45, n=2)
FMS	2.06 (0.141, n=2)	19.2 (24.5, n=2)	48.4 (2.75, n=2)
HIPK2	-9.39 (8.03, n=2)	6.25 (5.54, n=2)	14.1 (7.00, n=2)
IGF1R	-0.761 (1.05, n=2)	6.61 (5.16, n=2)	60.3 (19.1, n=2)
IKKb	-6.40 (7.34, n=2)	0.126 (0.891, n=2)	4.91 (6.74, n=2)
IKKe	-0.0712 (0.411, n=2)	8.91 (10.9, n=2)	11.7 (5.63, n=2)
IRAK1	-0.781 (7.14, n=2)	4.26 (7.08, n=2)	42.2 (6.64, n=2)
IRAK4	-4.69 (6.08, n=2)	0.428 (9.20, n=2)	-0.827 (8.81, n=2)
IRK	-0.800 (2.30, n=2)	10.6 (4.69, n=2)	12.9 (1.10, n=2)
JAK1	-1.48 (7.67, n=2)	5.53 (3.41, n=2)	46.6 (30.1, n=2)
JAK3	-5.81 (4.88, n=2)	2.78 (13.1, n=2)	28.6 (26.7, n=2)
JNK3	-0.752 (7.45, n=2)	19.2 (2.07, n=2)	76.2 (0.837, n=2)
KIT	-6.65 (7.32, n=2)	6.65 (3.11, n=2)	42.0 (30.0, n=2)
LCK	-24.6 (9.30, n=2)	-4.90 (12.1, n=2)	2.61 (3.85, n=2)
LIMK1	-7.18 (2.46, n=2)	5.89 (7.10, n=2)	0.523 (4.16, n=2)
MAPKAPK5	3.51 (5.15, n=2)	13.3 (6.10, n=2)	-3.20 (14.7, n=2)
MET	-5.89 (8.97, n=2)	8.99 (12.4, n=2)	17.8 (19.4, n=2)
MLK1	-7.95 (5.62, n=2)	2.73 (9.32, n=2)	3.99 (2.58, n=2)
MNK2	-1.93 (23.7, n=2)	4.70 (1.69, n=2)	5.92 (10.4, n=2)
MUSK	-4.24 (2.78, n=2)	5.22 (1.75, n=2)	-2.74 (6.74, n=2)
NEK2	-9.52 (20.9, n=2)	5.24 (7.70, n=2)	-6.75 (15.8, n=2)
P38a	-2.24 (2.28, n=2)	-2.52 (6.31, n=2)	32.3 (24.8, n=2)
PDGFRa	-10.5 (0.407, n=2)	12.3 (1.64, n=2)	44.9 (15.4, n=2)
PDGFRb	-85.9 (10.2, n=2)	-63.2 (19.2, n=2)	-71.0 (44.7, n=2)
PDK1	14.1 (5.08, n=2)	15.8 (9.82, n=2)	26.8 (23.6, n=2)
PIM1	7.96 (0.421, n=2)	13.3 (0.0764, n=2)	26.5 (11.8, n=2)
PKAa	-7.44 (3.05, n=2)	-0.808 (3.89, n=2)	3.80 (7.63, n=2)
PKCb2	-3.72 (0.729, n=2)	-1.04 (0.0734, n=2)	-3.76 (3.88, n=2)
PLK3	13.4 (36.5, n=2)	12.0 (4.14, n=2)	60.5 (37.8, n=2)
PYK2	-25.1 (3.51, n=2)	-1.17 (4.61, n=2)	16.5 (17.5, n=2)
ROCK1	7.67 (8.01, n=2)	10.9 (8.98, n=2)	21.3 (2.28, n=2)
ROCK2	-3.09 (7.81, n=2)	4.72 (1.68, n=2)	5.81 (2.22, n=2)
RON	-17.2 (9.00, n=2)	-11.8 (2.84, n=2)	33.9 (21.3, n=2)
RSK1	0.638 (0.945, n=2)	8.18 (5.68, n=2)	11.4 (15.0, n=2)
RSK3	-5.85 (4.69, n=2)	-1.32 (2.61, n=2)	9.07 (0.942, n=2)
SGK1	-4.06 (1.24, n=2)	7.54 (6.87, n=2)	17.3 (15.4, n=2)
SIK	-1.42 (2.52, n=2)	3.69 (3.39, n=2)	3.12 (1.79, n=2)
STK33	-5.61 (5.29, n=2)	15.3 (5.39, n=2)	-1.42 (1.22, n=2)
TAK1	-0.355 (3.14, n=2)	4.60 (4.07, n=2)	19.3 (4.26, n=2)
TBK1	-3.62 (3.02, n=2)	13.1 (7.96, n=2)	11.0 (9.66, n=2)
TNK1	-11.5 (23.1, n=2)	-5.26 (6.31, n=2)	-3.70 (13.3, n=2)
TNK2	-2.49 (4.58, n=2)	16.4 (7.94, n=2)	52.5 (23.4, n=2)
TRKA	-1.15 (3.66, n=2)	8.27 (5.51, n=2)	10.1 (2.55, n=2)
TRKB	2.14 (2.50, n=2)	3.76 (4.78, n=2)	20.3 (6.05, n=2)
TTK	-4.62 (4.34, n=2)	6.44 (2.28, n=2)	18.6 (11.6, n=2)
TYK2	-6.85 (7.02, n=2)	-1.32 (18.7, n=2)	35.1 (3.85, n=2)
WEE1	1.15 (0.411, n=2)	7.31 (0.964, n=2)	14.2 (2.17, n=2)
