# Supplementary material for: Characterization of a novel AICARFT inhibitor which potently elevates ZMP and has anti-tumor activity in murine models
Source: Sci Rep. 2018 Oct 18;8:15458. doi: 10.1038/s41598-018-33453-4 (PMC6193938; doi:10.1038/s41598-018-33453-4)
Supplement: Supplementary file 4 — Supplemental Table 3 [file 41598_2018_33453_MOESM4_ESM.xlsx]

## Sheet: Supplemental Table S2
Vendor	CELL_LINE_NAME	ABS_IC50_VALUE (mM)	CANCER_TYPE	Description	Seeding Density	Doubling Time
SIBS	22RV1	13.7	prostate	prostate, carcinoma	6K	34
ATCC	5637	2.88	urinary tract	urinary bladder, carcinoma	7K	30
ATCC	769-P	1.21	kidney	kidney, renal cell adenocarcinoma	3K	25
ECACC	8505C	20	thyroid	thyroid, carcinoma, undifferentiated	1.5K	21
ATCC	A101D	2.22	skin	skin, melanoma	3.5K	33
ATCC	A204	20	soft tissue	epithelial；rhabdomyosarcoma	9K	33.5
ATCC	A2058	20	skin	skin, melanoma	3K	24
ATCC	A253	20	salivary gland	submaxillary salivary gland, epidermoid carcinoma	2K	23
ECACC (UK)	A2780	3.23	ovary	ovary, carcinoma	2.5K	24
ATCC	A498	12.25	kidney	kidney, carcinoma	3K	26
ATCC	A549	20	lung	lung, carcinoma	2K	30
ATCC	ACHN	1.94	kidney	kidney, renal cell adenocarcinoma	4K	39.1
ATCC	AGS	20	stomach	stomach, gastric adenocarcrnoma	2.5K	20
ATCC	AsPC-1	20	pancreas	pancreas, adenocarcinoma	6K	35
ATCC	AU565	0.58	breast	breast, adenocarcinoma	7.5K	33
ATCC	BCP-1	11.14	haematopoietic and lymphoid tissue	lymphoma, body cavity based, B lymphoblast	4K	52
ATCC	BT-20	20	breast	mammary gland; breast carcinoma	7K	48
ATCC	BT-474	20	breast	breast, ductal carcinoma	4K	49.5
ATCC	BT-483	20	breast	breast, ductal carcinoma	12K	128
ATCC	BT-549	20	breast	breast, ductal carcinoma	3K	31
ATCC	BxPC-3	4.49	pancreas	pancreas, adenocarcinoma	6K	41.3
ATCC	C2BBe1	20	large intestine	colon, colorectal adenocarcinoma	10K	37.1
ATCC	C32	20	skin	skin, melanoma, amelanotic	4K	39
ATCC	C3A	25.2	liver	liver, hepatocellular carcinoma	3K	23
ATCC	CA46	20	haematopoietic and lymphoid tissue	lymphoma, Burkitt's, B lymphocyte	4K	29
ATCC	Caki-1	20	kidney	kidney, clear cell carcinoma	2.5K	39
ATCC	Caki-2	5.03	kidney	kidney, clear cell carcinoma	4K	43
ATCC	Calu-1	20	lung	lung; epidermoid carcinoma; from metastatic site: pleura	5K	27
ATCC	Calu-3	2.27	lung	lung; adenocarcinoma; from metastatic site: pleural effusion	20K	37.6
ATCC	Calu-6	11.91	lung	lung, anaplastic carcinoma	2.5K	29.5
ATCC	CAMA-1	20	breast	breast, adenocarcinoma	5-6K	60
ATCC	CAPAN-1	20	pancreas	pancreas; adenocarcinoma; from metastatic site: liver	15K	37.2
ATCC	Capan-2	15.34	pancreas	pancreas, adenocarcinoma	15K	43.4
ATCC	CCF-STTG1	20	central nervous system	brain, astrocytoma	2.5K	61
ATCC	CFPAC-1	20	pancreas	pancreas; ductal adenocarcinoma; cystic fibrosis; Derived from metastatic site: liver metastasis	6K	27
ATCC	ChaGo-K-1	20	lung	lung, bronchogenic carcinoma	3.5K	37
ATCC	CHL-1	20	skin	skin, malignant melanoma	3K	24
ATCC	CHP-212	20	autonomic ganglia	brain, neuroblastoma	3.5K	37
ATCC	COLO-205	1.68	large intestine	colon Dukes' type D colorectal adenocarcinoma; from metastatic site: ascites	20K	38.5
ATCC	COLO-320-HSR	3.3	large intestine	colon, colorectal adenocarcinoma	30K	19.4
CLS	COLO-680N	2.05	oesophagus	esophagus;epitheloid;esophageal squamous-cell carcinoma;	10K	44.5
ICLC	COLO-741	1.58	large intestine	colon; carcinoma	20K	27.2
ECACC (UK)	COR-L23	1.4	lung	lung, large cell carcinoma	3.5K	26
ATCC	D341 Med	20	central nervous system	brain, cerebellum medulloblastoma	20K	49
ATCC	Daoy	1.02	central nervous system	brain, desmoplastic cerebellar medulloblastoma	3.5K	41
ATCC	Daudi	1.1	haematopoietic and lymphoid tissue	lymphoma, Burkitt's,B lymphoblast	4K	56
ATCC	DB	10.84	haematopoietic and lymphoid tissue	lymphoma, large cell, B lymphoblast	10K	20
ATCC	DMS-53	20	lung	lung, small cell lung carcinoma	6K	56
ATCC	EB1	1.28	haematopoietic and lymphoid tissue	lymphoma, Burkitt's, B lymphocyte	25K	35
ATCC	EB2	20	haematopoietic and lymphoid tissue	lymphoma, Burkitt's, B lymphocyte	8K	18
ATCC	ES-2	20	ovary	ovary, clear cell carcinoma	3.5K	23
ECACC	F-36P	0.79	haematopoietic and lymphoid tissue	leukemia, myelodysplastic syndrome	6K	36
ATCC	G-361	20	skin	skin, malignant melanoma	2K	32
ATCC	G-401	20	kidney	kidney, rhabdoid tumour	4K	24
ATCC	G-402	20	soft tissue	kidney, renal leiomyoblastoma	8K	28
ATCC	GCT	20	soft tissue	lung, fibrous histiocytoma	2K	31
RIKEN	GI-1	15.5	central nervous system	brain, glioma	8K	40
ECACC	Gp2D	14.32	large intestine	human Caucasian colon adenocarcinoma;Epithelial	20K	33.5
ATCC	HCC1143	20	breast	breast, primary ductal carcinoma	2K	63
ATCC	HCC1187	20	breast	breast, primary ductal carcinoma	3.5K	47
ATCC	HCC1395	20	breast	breast, primary ductal carcinoma	3.5K	75
ATCC	HCC1419	10.37	breast	breast, primary ductal carcinoma	5K	61
ATCC	HCC1599	3.65	breast	breast, primary ductal carcinoma	3.5K	57
ATCC	HCC1806	20	breast	breast, primary acantholytic squamous cell carcinoma	2K	21
ATCC	HCC1937	18.54	breast	breast, primary ductal carcinoma	3.5-5K	34-78
ATCC	HCC1954	0.09	breast	mammary gland; breast/duct;Epithelial ;TNM stage IIA, grade 3, ductal carcinoma	10K	40.6
ATCC	HCC202	20	breast	breast, primary ductal carcinoma	4K	86
ATCC	HCC2218	20	breast	breast, primary ductal carcinoma	10K	66
ATCC	HCC38	20	breast	breast, primary ductal carcinoma	2K	54
ATCC	HCC70	20	breast	breast, primary ductal carcinoma	5K	36
ATCC	HCC827	15.99	lung	lung, adenocarcinoma	2.5K	34
ATCC	HCT-15	3.51	large intestine	colon; colorectal adenocarcinoma	10K	19.9
SIBS	HEC-1-A	13.61	endometrium	endometrium, adenocarcinoma	3.5K	34
SIBS	HGC-27	20	stomach	stomach, gastric cancer	3K	21
ATCC	HL-60	20	haematopoietic and lymphoid tissue	leukemia, acute promyelocytic	8K	25
JCRB	HLE	15.02	liver	liver, undifferentiated hepatocellular carcinoma	2.5K	28
HSRRB	HLF	9.35	liver	liver; undifferentiated hepatocellular carcinoma	5K	26.8
ATCC	HMCB	4.45	skin	skin, malignant melanoma	2K	26
ATCC	HPAF-II	11.12	pancreas	pancreas, adenocarcinoma	4K	29
ATCC	Hs 294T	20	skin	skin, malignant melanoma	3.5K	35
ATCC	Hs 606.T	20	breast	breast, carcinoma	3K	35
ATCC	Hs 688(A).T	20	skin	skin, malignant melanoma	2.5K	43
ATCC	Hs 695T	20	skin	skin, melanoma, amelanotic	4K	51
ATCC	Hs 739.T	20	breast	breast, adenocarcinoma	2K	41
ATCC	Hs 839.T	20	skin	skin, malignant melanoma	3K	87
ATCC	Hs 940.T	20	skin	skin, malignant melanoma	3.5K	51
HSRRB	HSC-2	1.28	upper aerodigestive tract	oral;mouth ;squamous carcinoma	1.5K	20
HSRRB	HSC-3	7.22	upper aerodigestive tract	tongue;squamaous carcinoma arising at tongue	10K	46.1
HSRRB	HSC-4	2.95	upper aerodigestive tract	tongue;squamous carcinoma cell line from tongue.	5K	23.3
ATCC	HT-1080	4	soft tissue	connective tissue, fibrosarcoma	2.5K	22
ATCC	HT-1197	0.37	urinary tract	urinary bladder, carcinoma	3K	39
ATCC	HT-1376	0.49	urinary tract	urinary bladder; carcinoma	8K	40
ATCC	HT-144	20	skin	skin, malignant melanoma	3.5K	35
ATCC	HT-29	20	large intestine	colon, adenocarcinoma	6K	24.4
JCRB	HuCCT1	17.14	biliary tract	liver, duct carcinoma	3K	17
RIKEN	HuG1-N	2.53	stomach	stomach, stomach cancer	5K	55
HSRRB	HuH-7	12.52	liver	Liver cancer (well differentiated hepatocellular carcinoma)	7K	31.4
ATCC	HUTU-80	0.83	small intestine	duodenum, adenocarcinoma	5K	23.3
RIKEN	IA-LM	20	lung	lung, large cell carcinoma	4K	56
ATCC	J82	20	urinary tract	urinary bladder, transitional cell carcinoma	3.5K	32
JCRB	JHH-7	28.28	liver	liver, heptocellular carcinoma	2K	30
ATCC	K-562	0.67	haematopoietic and lymphoid tissue	bone marrow, undifferentiated granulocyte; chronic myelogenous leukemia (CML); from metastic site: pleural effusion	10K	26.4
HSRRB	KALS-1	20	central nervous system	brain;glioblastoma, maltiforme	3K	35.9
ATCC	Kasumi-6	20	haematopoietic and lymphoid tissue	leukemia, acute myeloid, myeloblast	20K	99
LILLY	KE-97	1.09	stomach	Human gastric carcinoma, derived from intraperitoneal metastasis	5K	21.4
ATCC	KG-1	20	haematopoietic and lymphoid tissue	human acute myeloid leukemia	10K	36.8
ATCC	KLE	20	endometrium	uterus, endometrium adenocarcinoma	3.5K	86
NCI	KM12	2.05	large intestine	colon; adenocarcinoma	20K	21.1
JCRB	KNS-42	20	central nervous system	brain, glioma	4K	35
HSRRB	KNS-62	16.03	lung	lung;bronchial squamous cancer, metastasis to brain	8K	22.7
HSRRB	KNS-81	20	central nervous system	brain, glioma	8K	41.7
HSRRB	KP-4	0.74	pancreas	pancreas; pancreatic ductal cell carcinoma	5K	26
ATCC	KU812	0.08	haematopoietic and lymphoid tissue	leukemia, chronic myelogenous, basophil	25K	36
ECACC	KYSE-410	1.56	oesophagus	oesophagus, human Asian squamous cell carcinoma	1.5K	25
ATCC	LOUCY	1.76	haematopoietic and lymphoid tissue	peripheral blood; T-cell acute lymphoblastic leukemia;T lymphocyte;	20K	59.5
ECACC (UK)	LUDLU-1	20	lung	lung, squamous cell carcinoma	4K	61
ATCC	Malme-3M	20	skin	malignant melanoma;derived from metastatic site: lung	7K	58.7
ATCC	MCF7	11.14	breast	mammary gland; breast adenocarcinoma; from metastatic site: pleural effusion	20K	50.7
ATCC	MDA-MB-157	20	breast	breast, medulallary carcinoma	2K	76
ATCC	MDA-MB-231	0.02	breast	mammary gland; breast adenocarcinoma; from metastatic site: pleural effusion	10K	50
ATCC	MDA-MB-415	20	breast	breast, adenocarcinoma	5K	88
ATCC	MDA-MB-436	20	breast	breast, adenocarcinoma (pleural effusion)	5K	41
ATCC	MDA-MB-453	20	breast	breast, metastatic carcinoma	3.5K	34
ATCC	MDA-MB-468	0.44	breast	mammary gland; breast adenocarcinoma; from metastatic site: pleural effusion	15K	35.2
ATCC	MEG-01	0.29	haematopoietic and lymphoid tissue	leukemia, chronic myelogenous, CML ,megakaryoblast	7.5K	37
ATCC	MG-63	20	bone	bone, osteosarcoma	2K	24
JCRB	MKN1	20	stomach	stomach, metastatic tumor in lymph node	3.5K	30
LILLY	MKN45	20	stomach	Human gastric adenocarcinoma	2.5K	27
LILLY	MKN74	20	stomach	Human gastric cancer	4K	24
NCI	MOLT-4	1.11	haematopoietic and lymphoid tissue	Acute Lymphoblastic Leukemia	15K	27.7
ATCC	MSTO-211H	20	pleura	lung, biphasic mesothelioma	3.5K	20
ATCC	NCI-H1048	20	lung	lung, small cell lung cancer	2K	35
ATCC	NCI-H1092	20	lung	lung, small cell lung carcinoma	5K	82
ATCC	NCI-H1105	20	lung	lung, small cell lung cancer	20K	65
ATCC	NCI-H1155	13.64	lung	lung, non-samll cell lung cancer	10K	35
ATCC	NCI-H1299	1.32	lung	lung, non-small cell lung cancer	5K	32
ATCC	NCI-H1341	2.83	lung	lung, small cell lung cancer	16K	52
ATCC	NCI-H1355	20	lung	lung, adenocarcinoma	10K	36
ATCC	NCI-H1395	12.6	lung	lung, adenocarcinoma	3.5K	57
ATCC	NCI-H1435	20	lung	lung, non-small cell lung cancer	20K	109
ATCC	NCI-H1437	1.37	lung	lung;adenocarcinoma; non-small cell lung cancer; from metastatic site: pleural effusion	10K	21.6
ATCC	NCI-H1573	20	lung	lung, adenocarcinoma	5K	35
ATCC	NCI-H1581	16.5	lung	lung, non-small cell lung cancer	12K	35
ATCC	NCI-H1618	20	lung	lung, small cell lung carcinoma	15K	73
ATCC	NCI-H1623	20	lung	lung, non-small cell lung cancer	4K	54
ATCC	NCI-H1648	20	lung	lung, adenocarcinoma	6K	74
ATCC	NCI-H1650	8.18	lung	lung, bronchoalveolar carcinoma	3.5K	31
ATCC	NCI-H1651	20	lung	lung, non-small cell lung cancer	3.5K	40
ATCC	NCI-H1666	20	lung	lung, bronchoalveolar carcinoma	3K	22
ATCC	NCI-H1694	20	lung	lung, small cell lung carcinoma	10K	74
ATCC	NCI-H1703	20	lung	lung, non-small cell lung cancer	3.5K	40
ATCC	NCI-H1734	20	lung	lung, adenocarcinoma; non-small cell lung cancer	4K	44
ATCC	NCI-H1781	20	lung	lung, adenocarcinoma	6K	86
ATCC	NCI-H1792	8.57	lung	lung, adenocarcinoma (pleural effusion)	3.5K	49
ATCC	NCI-H1793	20	lung	lung, non-small cell lung cancer	3.5K	28
ATCC	NCI-H1836	2.47	lung	lung;carcinoma; small cell Lung cancer	30K	58
ATCC	NCI-H1838	20	lung	lung;adenocarcinoma; non-small cell lung cancer	5K	38.6
ATCC	NCI-H1876	20	lung	lung, small cell lung cancer	20K	72
ATCC	NCI-H1930	17.8	lung	lung, small cell lung carcinoma	10K	99
ATCC	NCI-H1944	20	lung	lung, non-small cell lung cancer	4K	46
ATCC	NCI-H1975	2.15	lung	lung, non-small cell lung cancer	3K	47.2
ATCC	NCI-H2009	20	lung	lung, adenocarcinoma	4K	33
ATCC	NCI-H2023	20	lung	lung, non-small cell lung cancer	2K	37
ATCC	NCI-H2029	20	lung	lung, small cell lung cancer	20K	66
ATCC	NCI-H2030	8.19	lung	lung, non-small cell lung cancer	3K	33
ATCC	NCI-H2052	20	pleura	lung, mesothelioma (pleural effusion)	2K	38
ATCC	NCI-H2066	20	lung	lung, small cell lung cancer, squamous cell carcinoma	10K	42
ATCC	NCI-H2081	20	lung	lung, small cell lung carcinoma	9K	37
ATCC	NCI-H2085	20	lung	lung, non-small cell lung cancer	4K	71
ATCC	NCI-H2087	20	lung	lung, non-small cell lung cancer	20K	83
ATCC	NCI-H209	5.55	lung	lung, small cell lung cancer	15K	60
ATCC	NCI-H2122	1.22	lung	lung, non-small cell lung cancer	3K	26
ATCC	NCI-H2126	20	lung	lung, adenocarcinoma	4K	32
ATCC	NCI-H2170	13.67	lung	lung, squamous cell carcinoma	7K	37
ATCC	NCI-H2171	20	lung	lung, small cell lung cancer	8K	56
ATCC	NCI-H2227	20	lung	lung, small cell lung cancer	20K	86
ATCC	NCI-H2228	7.07	lung	lung, non-small cell lung cancer	5K	44
ATCC	NCI-H226	4.52	lung	lung, squamous cell carcinoma	3.5K	38
ATCC	NCI-H2286	17.63	lung	lung, mixed; small cell lung cancer; adenocarcinoma; squamous cell carcinoma	10K	55
ATCC	NCI-H23	14.4	lung	lung, non-small cell lung cancer	3K	40
ATCC	NCI-H2347	20	lung	lung, non-small cell lung cancer	3.5K	27
ATCC	NCI-H2405	20	lung	lung, non-small cell lung cancer	4K	59
ATCC	NCI-H2452	20	pleura	mesothelioma	4K	45
ATCC	NCI-H28	20	pleura	lung, mesothelioma (pleural effusion)	3.5K	31
ATCC	NCI-H358	6.06	lung	lung, non-small cell lung cancer,bronchioalveolar carcinoma	3.5K	35
ATCC	NCI-H441	20	lung	lung;papillary adenocarcinoma	6K	34
ATCC	NCI-H446	1.68	lung	lung, small cell lung cancer	6K	43
ATCC	NCI-H460	0.97	lung	lung, large cell lung cancer	3K	18
ATCC	NCI-H508	13.12	large intestine	cecum, colorectal carcinoma	20K	26.9
ATCC	NCI-H520	9.66	lung	lung;squamous cell carcinoma	20K	30
ATCC	NCI-H522	9.92	lung	lung, non-small cell lung cancer	5K	70
ATCC	NCI-H524	11.33	lung	lung, variant small cell lung cancer	8K	62
ATCC	NCI-H596	20	lung	lung, adenosquamous carcinoma	4K	40
ATCC	NCI-H647	1.4	lung	lung; adenosquamous carcinoma; non-small cell lung cancer	5K	32
ATCC	NCI-H650	8.6	lung	lung, non-small cell lung cancer	8K	53
ATCC	NCI-H660	7.16	prostate	prostate, small cell carcinoma	20K	90
ATCC	NCI-H661	16.25	lung	lung, large cell lung cancer	2.5K	28
ATCC	NCI-H69	18.47	lung	lung, small cell lung cancer	10K	49
ATCC	NCI-H716	1.34	large intestine	cecum, colorectal carcinoma	20K	51.3
ATCC	NCI-H82	2.28	lung	lung, small cell lung cancer	6K	33
ATCC	NCI-H929	20	haematopoietic and lymphoid tissue	bone marrow; plasmacytoma; myeloma ; B lymphocyte	20K	30
ATCC	NCI-N87	2.39	stomach	stomach, gastric carcinoma; from metastatic site: liver	20K	44.8
ATCC	NCI-SNU-16	1.18	stomach	stomach, gastric carcinoma; from metastatic site: ascites	20K	27
ATCC	NCI-SNU-5	20	stomach	stomach, gastric carcinoma; from metastatic site: ascites	10K	31
JCRB	NH-6	20	autonomic ganglia	adrenal gland, neuroblastoma with opsomyoclonus, truncal ataxia	40K	85
HSRRB	NMC-G1	20	central nervous system	brain，astrocytoma	7K	33.3
HSRRB	NOMO-1	2.03	haematopoietic and lymphoid tissue	peripheral blood; acute monocytic leukemia	10K	32
JCRB	NUGC-3	11.94	stomach	stomach, metastatic tumor in brachial muscle	2K	32
HSRRB	NUGC-4	8.38	stomach	stomach, metastatic paragastiric lymph node;poorly differentiated adenocarcinoma	10K	24
HSRRB	OCUM-1	16.52	stomach	stomach; gastric cancer,Borrmann typeIV,poorly differentiated adenocarcinoma containing signet ring cells	10K	45.5
ECACC	OE19	6.52	oesophagus	Oesophagus/gastric cardia; esophageal adenocarcinoma	18K	34.4
ECACC	OE33	12.66	oesophagus	oesophagus; esophageal adenocarcinoma	10K	22
HSRRB	ONS-76	3.6	central nervous system	brain，medulloblastoma	5K	22.8
ATCC	OVCAR-3	12.71	ovary	ovary, adenocarcinoma	4.5-10K	34-37
JCRB	OVMANA	2.59	ovary	ovary, carcinoma	3K	71
HSRRB	P31-FUJ	0.71	haematopoietic and lymphoid tissue	peripheral blood, acute monocytic leukemia	10K	39
ATCC	Panc 04.03	5.44	pancreas	pancreas, adenocarcinoma	3K	52
ATCC	PC-3	20	prostate	prostate, adenocarcinoma	3K	31.37
ICLC	PF-382	2.13	haematopoietic and lymphoid tissue	pleural effusion; Tumor: leukemia, T cell	15K	35.4
ATCC	Pfeiffer	2.55	haematopoietic and lymphoid tissue	lymphoma, non-Hodgkin's B cell, B lymphocyte	33K	38
JCRB	QGP-1	10.73	pancreas	pancreas, pancreatic islet cell carcinoma	4K	46
ATCC	Raji	7.5	haematopoietic and lymphoid tissue	lymphoma, Burkitt's	8K	22
ATCC	RD	9.13	soft tissue	muscle, rhabdomyosarcoma	3K	32
ATCC	RD-ES	8.54	bone	bone, Ewing's sarcoma	8K	33
ATCC	REC-1	20	haematopoietic and lymphoid tissue	lymphoma, mantle cell, B cell non-Hodgkin's	8K	46
ATCC	REH	6.9	haematopoietic and lymphoid tissue	peripheral blood ;lymphoblast;acute lymphocytic leukemia (non-T; non-B)	10K	34.8
JCRB	RERF-LC-MS	1.92	lung	lung, adenocarcinoma	2K	38
JCRB	RKN	20	ovary	ovary, leiomyosarcoma	3K	40
ATCC	RKO	8.04	large intestine	colon, carcinoma	2.5K	16
ATCC	RL	0.76	haematopoietic and lymphoid tissue	lymphoma, non-Hodgkin's	12K	22
ATCC	RL95-2	20	endometrium	uterus, endometrium, carcinoma	3.5K	30
JCRB	RMG-I	20	ovary	ovary, clear cell carcinoma	5K	48
ATCC	RPMI-7951	20	skin	skin, malignant melanoma	2K	25
ATCC	RPMI-8226	12.64	haematopoietic and lymphoid tissue	B lymphocyte, peripheral blood plasmacytoma; myeloma	20K	28.7
ECACC (UK)	RT112/84	1.92	urinary tract	urinary bladder, epithelial carcinoma	2K	26
ATCC	RT4	20	urinary tract	urinary bladder, transitional cell papilloma	4K	53
ATCC	SCC-15	20	upper aerodigestive tract	tongue; squamous cell carcinoma	6K	44.9
ATCC	SCC-25	20	upper aerodigestive tract	tongue; squamous cell carcinoma	4K	48.5
ATCC	SCC-4	20	upper aerodigestive tract	tongue; squamous cell carcinoma	3K	35
ATCC	SCC-9	20	upper aerodigestive tract	tongue; squamous cell carcinoma	5K	34.9
LILLY	SH-10-TC	20	stomach	Human gastric cancer	3K	26
ATCC	SJRH30	5.13	soft tissue	muscle, rhabdomyosarcoma	3K	30
ATCC	SJSA-1	20	bone	bone, osteosarcoma	2.5K	31
ATCC	SK-BR-3	6.52	breast	mammary gland adenocarcinoma; from metastatic site: pleural effusion	9K	48.7
ATCC	SK-CO-1	12.75	large intestine	colon, colorectal adenocarcinoma	20K	53.6
ATCC	SK-ES-1	20	bone	bone, Ewing's sarcoma	8K	32
ATCC	SK-HEP-1	11.06	liver	liver adenocarcinoma; from metastic site: ascites	10K	48.6
ATCC	SK-LMS-1	0.91	soft tissue	vulva, leiomyosarcoma	3.5K	23
ATCC	SK-LU-1	20	lung	lung, adenocarcinoma	3.5K	40
ATCC	SK-MEL-2	20	skin	skin, malignant melanoma	4K	50
ATCC	SK-MEL-24	20	skin	skin, malignant melanoma	4K	59
NCI	SK-MEL-28	0.47	skin	malignant melanoma; skin	3K	37.6
ATCC	SK-MEL-3	20	skin	skin, malignant melanoma	4K	49
ATCC	SK-MEL-31	20	skin	skin, malignant melanoma	4K	63
ATCC	SK-MEL-5	20	skin	skin, melanoma	2K	40
ATCC	SK-MES-1	2.25	lung	lung; squamous cell carcinoma; from metastatic site: pleural effusion	4K	47.6
ATCC	SK-N-AS	20	brain	brain, neuroblastoma	3K	42
ATCC	SK-OV-3	20	ovary	ovary, adenocarcinoma	5K	27.71
ATCC	SNB19	0.79	central nervous system	brain,Glioblastoma	2.5K	27.4
HSRRB	SNG-M	20	endometrium	uterus, uterus tumor, moderately differentiated endometrial adenocarcinoma	9K	31.3
ATCC	SNU-182	20.73	liver	liver, hepatocellular carcinoma	2K	50
LILLY	SNU-216	20	stomach	Human gastric carcinoma	3K	29
ATCC	SNU-387	27.04	liver	liver, pleomorphic hepatocellular carcinoma	2K	34
ATCC	SNU-398	16.43	liver	liver, hepatocellular carcinoma	10K	28.5
ATCC	SNU-423	21.65	liver	liver, pleomorphic hepatocellular carcinoma	2K	47
ATCC	SNU-449	11.35	liver	liver, hepatocellular carcinoma	5K	32.5
ATCC	SNU-475	24.77	liver	liver, hepatocellular carcinoma	1.5K	41
ATCC	SNU-C1	4.55	large intestine	colon, adenocarcinoma	10-20K	30-35
ATCC	SNU-C2A	20	large intestine	cecum, colorectal carcinoma	20K	66.2
ATCC	SW 1271	10.36	lung	lung; small cell lung carcinoma	6K	46
ATCC	SW 1353	20	bone	bone, chondrosarcoma	3.5K	27
ATCC	SW1417	20	large intestine	colon, colorectal adenocarcinoma;Dukes' type C, grade III	20K	73.2
ATCC	SW1463	15.1	large intestine	rectum,colorectal adenocarcinoma;Dukes' type C	20K	37.2
ATCC	SW48	6.86	large intestine	colon, colorectal adenocarcinoma;Dukes' type C, gradeⅣ	30K	39.6
ATCC	SW480	1.97	large intestine	colon, colorectal adenocarcinoma;Dukes' type B	20K	27.4
ATCC	SW620	20	large intestine	colon, adenocarcinoma	2.5K	24.58
ATCC	SW837	1.28	large intestine	rectum, adenocarcinoma;gradeⅣ	20K	78.7
ATCC	T84	20	large intestine	colon, colorectal carcinoma; from metastatic site: lung	20K	40
ATCC	T98G	3.62	central nervous system	brain, glioblastoma multiforme	3.5K	44
ATCC	TCCSUP	4.2	urinary tract	urinary bladder, transitional cell carcinoma	2.5K	43
RIKEN	TE-1	1.08	oesophagus	esophageal squamous cell carcinoma	5K	35.1
RIKEN	TE-11	2.02	oesophagus	esophageal squamous cell carcinoma	9K	25.7
RIKEN	TE-15	0.73	oesophagus	esophageal squamous cell carcinoma	9K	26.1
RIKEN	TE-5	4.79	oesophagus	esophageal squamous cell carcinoma	10K	23.3
RIKEN	TE-9	1.17	oesophagus	esophageal squamous cell carcinoma	9K	26.6
ATCC	THP-1	5.52	haematopoietic and lymphoid tissue	leukemia, acute monocytic, monocyte	5K	44
ATCC	Toledo	20	haematopoietic and lymphoid tissue	lymphoma, diffuse large cell lymphoma, B lymphocyte	10K	30
ATCC	TOV-21G	20	ovary	ovary, primary malignant adenocarcinoma; clear cell carcinoma	3K	31
ATCC	TT	10.57	thyroid	thyroid, carcinoma	6K	99
SIBS	U251	3.02	central nervous system	brain, human glioma	2.5K	40
ATCC	U-266	13.4	haematopoietic and lymphoid tissue	peripheral blood; B lymphocyte;myeloma; plasmacytoma	10K	45.5
ATCC	UACC-812	20	breast	breast, ductal carcinoma	5K	92
ATCC	UM-UC-3	1.93	urinary tract	urinary bladder, transitional cell carcinoma	3K	21
ATCC	VCaP	7.74	prostate	prostate, prostate cancer	20K	80
JCRB	VMRC-RCZ	7.61	kidney	kidney, renal cancer	3.5K	56
ATCC	WM-115	20	skin	skin, malignant melanoma	4K	37
ATCC	WM-266-4	20	skin	skin, melanoma	2K	30
ATCC	ZR-75-30	20	breast	breast, ductal carcinoma	3.5K	93
